# Supplementary material for: Identification of miRNA–mRNA Pairs in the Alzheimer’s Disease Expression Profile and Explore the Effect of miR-26a-5p/PTGS2 on Amyloid-β Induced Neurotoxicity in Alzheimer’s Disease Cell Model
Source: Front Aging Neurosci. 2022 Jun 15;14:909222. doi: 10.3389/fnagi.2022.909222 (PMC9249435; doi:10.3389/fnagi.2022.909222)
Supplement: Supplementary Material 1 — Information of AD patients (20 AD patients and 20 control samples). AD, Alzheimer’s disease. [file Data_Sheet_1.xlsx]

## Sheet: Sample
Acc	Organism	Sample type	diagnosis	Sex	Age
sample 1	Homo sapiens	Whole blood	Control	Male	adult
sample 2	Homo sapiens	Whole blood	Control	Male	adult
sample 3	Homo sapiens	Whole blood	Control	Female	adult
sample 4	Homo sapiens	Whole blood	Control	Male	adult
sample 5	Homo sapiens	Whole blood	Control	Male	adult
sample 6	Homo sapiens	Whole blood	Control	Male	adult
sample 7	Homo sapiens	Whole blood	Control	Female	adult
sample 8	Homo sapiens	Whole blood	Control	Female	adult
sample 9	Homo sapiens	Whole blood	Control	Male	adult
sample 10	Homo sapiens	Whole blood	Control	Female	adult
sample 11	Homo sapiens	Whole blood	Control	Male	adult
sample 12	Homo sapiens	Whole blood	Control	Female	adult
sample 13	Homo sapiens	Whole blood	Control	Female	adult
sample 14	Homo sapiens	Whole blood	Control	Female	adult
sample 15	Homo sapiens	Whole blood	Control	Male	adult
sample 16	Homo sapiens	Whole blood	Control	Female	adult
sample 17	Homo sapiens	Whole blood	Control	Female	adult
sample 18	Homo sapiens	Whole blood	Control	Male	adult
sample 19	Homo sapiens	Whole blood	Control	Female	adult
sample 20	Homo sapiens	Whole blood	Control	Female	adult
sample 21	Homo sapiens	Whole blood	Alzheimer's disease	Male	adult
sample 22	Homo sapiens	Whole blood	Alzheimer's disease	Female	adult
sample 23	Homo sapiens	Whole blood	Alzheimer's disease	Male	adult
sample 24	Homo sapiens	Whole blood	Alzheimer's disease	Female	adult
sample 25	Homo sapiens	Whole blood	Alzheimer's disease	Male	adult
sample 26	Homo sapiens	Whole blood	Alzheimer's disease	Male	adult
sample 27	Homo sapiens	Whole blood	Alzheimer's disease	Female	adult
sample 28	Homo sapiens	Whole blood	Alzheimer's disease	Male	adult
sample 29	Homo sapiens	Whole blood	Alzheimer's disease	Female	adult
sample 30	Homo sapiens	Whole blood	Alzheimer's disease	Female	adult
sample 31	Homo sapiens	Whole blood	Alzheimer's disease	Male	adult
sample 32	Homo sapiens	Whole blood	Alzheimer's disease	Male	adult
sample 33	Homo sapiens	Whole blood	Alzheimer's disease	Male	adult
sample 34	Homo sapiens	Whole blood	Alzheimer's disease	Male	adult
sample 35	Homo sapiens	Whole blood	Alzheimer's disease	Female	adult
sample 36	Homo sapiens	Whole blood	Alzheimer's disease	Female	adult
sample 37	Homo sapiens	Whole blood	Alzheimer's disease	Female	adult
sample 38	Homo sapiens	Whole blood	Alzheimer's disease	Female	adult
sample 39	Homo sapiens	Whole blood	Alzheimer's disease	Female	adult
sample 40	Homo sapiens	Whole blood	Alzheimer's disease	Male	adult
