# Supplementary material for: Identification of miRNA–mRNA Pairs in the Alzheimer’s Disease Expression Profile and Explore the Effect of miR-26a-5p/PTGS2 on Amyloid-β Induced Neurotoxicity in Alzheimer’s Disease Cell Model
Source: Front Aging Neurosci. 2022 Jun 15;14:909222. doi: 10.3389/fnagi.2022.909222 (PMC9249435; doi:10.3389/fnagi.2022.909222)
Supplement: Supplementary Material 4 — PTGS2 related components in HUANGQIN from HERB database. [file Data_Sheet_4.xlsx]

## Sheet: sheet1
Ingredient id	Ingredient name	Database sources
HBIN001991	17-beta-estradiol
HBIN001999	17beta-oestradiol
HBIN007325	3,4-benzopyrene
HBIN021620	coumestrol
HBIN023188	delta(9)-tetrahydrocannabinol
HBIN023401	deoxyuridine
HBIN024274	dithioerythritol
HBIN025875	ethyl aldehyde
HBIN028061	glutathion
HBIN028102	glycerin
HBIN029658	hydrargyrum
HBIN034660	meletin
HBIN041721	quercitin
HBIN043763	seo-wenyujinacid B
HBIN044204	s-methyl mercapto-l-cysteine
HBIN046831	trans-resveratrol
HBIN017508	baicalein
HBIN049200	Δ9-tetrahydrocannabinol
