# Supplementary material for: Identification of miRNA–mRNA Pairs in the Alzheimer’s Disease Expression Profile and Explore the Effect of miR-26a-5p/PTGS2 on Amyloid-β Induced Neurotoxicity in Alzheimer’s Disease Cell Model
Source: Front Aging Neurosci. 2022 Jun 15;14:909222. doi: 10.3389/fnagi.2022.909222 (PMC9249435; doi:10.3389/fnagi.2022.909222)
Supplement: Supplementary Material 5 — The main components in HUANGQIN from TCMSP database. [file Data_Sheet_5.xlsx]

## Sheet: Sheet1
TCMSP id	Molecule Name	MW	AlogP	Hdon	Hacc	OB (%)	Caco-2	BBB	DL	FASA-	HL
MOL001689	acacetin	284.28	2.59	2	5	34.97	0.67	-0.05	0.24	0.35	17.25
MOL000173	wogonin	284.28	2.59	2	5	30.68	0.79	0.04	0.23	0.32	17.75
MOL000228	(2R)-7-hydroxy-5-methoxy-2-phenylchroman-4-one	270.3	2.82	1	4	55.23	0.87	0.26	0.2	0.34	17.02
MOL002714	baicalein	270.25	2.33	3	5	33.52	0.63	-0.05	0.21	0.36	16.25
MOL002908	5,8,2'-Trihydroxy-7-methoxyflavone	300.28	2.32	3	6	37.01	0.76	-0.07	0.27	0.28	16.17
MOL002909	5,7,2,5-tetrahydroxy-8,6-dimethoxyflavone	376.34	2.02	4	9	33.82	0.35	-0.59	0.45	0.19	15.94
MOL002910	Carthamidin	288.27	2.03	4	6	41.15	0.16	-0.42	0.24	0.36	15.81
MOL002911	2,6,2',4'-tetrahydroxy-6'-methoxychaleone	302.3	2.62	4	6	69.04	-0.07	-0.32	0.22	0.34	21.89
MOL002913	Dihydrobaicalin_qt	272.27	2.3	3	5	40.04	0.56	0.18	0.21	0.36	16.13
MOL002914	Eriodyctiol (flavanone)	288.27	2.03	4	6	41.35	0.05	-0.66	0.24	0.39	15.88
MOL002915	Salvigenin	328.34	2.82	1	6	49.07	0.86	-0.03	0.33	0.21	15.87
MOL002917	5,2',6'-Trihydroxy-7,8-dimethoxyflavone	330.31	2.3	3	7	45.05	0.48	-0.11	0.33	0.25	16.37
MOL002925	5,7,2',6'-Tetrahydroxyflavone	286.25	2.07	4	6	37.01	0.18	-0.56	0.24	0.38	18
MOL002926	dihydrooroxylin A	286.3	2.55	2	5	38.72	0.71	0.03	0.23	0.29	17.58
MOL002927	Skullcapflavone II	374.37	2.54	2	8	69.51	0.68	-0.07	0.44	0.2	16.14
MOL002928	oroxylin a	284.28	2.59	2	5	41.37	0.76	0.13	0.23	0.29	17.15
MOL002932	Panicolin	314.31	2.57	2	6	76.26	0.84	0.31	0.29	0.24	16.78
MOL002933	5,7,4'-Trihydroxy-8-methoxyflavone	300.28	2.32	3	6	36.56	0.46	-0.4	0.27	0.31	16.93
MOL002934	NEOBAICALEIN	374.37	2.54	2	8	104.34	0.74	-0.19	0.44	0.18	16.5
MOL002937	DIHYDROOROXYLIN	286.3	2.55	2	5	66.06	0.67	0.13	0.23	0.31	17.17
MOL000358	beta-sitosterol	414.79	8.08	1	1	36.91	1.32	0.99	0.75	0.23	5.36
MOL000359	sitosterol	414.79	8.08	1	1	36.91	1.32	0.87	0.75	0.22	5.37
MOL000525	Norwogonin	270.25	2.33	3	5	39.4	0.6	-0.17	0.21	0.39	16.93
MOL000552	5,2'-Dihydroxy-6,7,8-trimethoxyflavone	344.34	2.55	2	7	31.71	0.93	0	0.35	0.22	16.47
MOL000073	ent-Epicatechin	290.29	1.92	5	6	48.96	0.02	-0.64	0.24	0.34	0.63
MOL000449	Stigmasterol	412.77	7.64	1	1	43.83	1.44	1	0.76	0.22	5.57
MOL001458	coptisine	320.34	3.25	0	4	30.67	1.21	0.32	0.86	0.26	9.33
MOL001490	bis[(2S)-2-ethylhexyl] benzene-1,2-dicarboxylate	390.62	7.57	0	4	43.59	0.98	0.68	0.35	0.28	3.02
MOL001506	Supraene	410.8	11.33	0	0	33.55	2.08	1.73	0.42	0.27	2.72
MOL002879	Diop	390.62	7.44	0	4	43.59	0.79	0.26	0.39	0.28	3.6
MOL002897	epiberberine	336.39	3.45	0	4	43.09	1.17	0.4	0.78	0.19	6.1
MOL008206	Moslosooflavone	298.31	2.84	1	5	44.09	1.01	0.54	0.25	0.26	17.02
MOL010415	11,13-Eicosadienoic acid, methyl ester	322.59	7.55	0	2	39.28	1.46	1.24	0.23	0.21	5.44
MOL012245	5,7,4'-trihydroxy-6-methoxyflavanone	302.3	2.28	3	6	36.63	0.43	-0.32	0.27	0.28	16.12
MOL012246	5,7,4'-trihydroxy-8-methoxyflavanone	302.3	2.28	3	6	74.24	0.37	-0.43	0.26	0.31	16.85
MOL012266	rivularin	344.34	2.55	2	7	37.94	0.65	-0.13	0.37	0.21	16.25
